# Supplementary material for: Viromes of one year old infants reveal the impact of birth mode on microbiome diversity
Source: PeerJ. 2018 May 7;6:e4694. doi: 10.7717/peerj.4694 (PMC5944432; doi:10.7717/peerj.4694)
Supplement: Table S1 — Each row corresponds to a infant used in the study reporting their metadata and SRA accession number. [file peerj-06-4694-s001.xlsx]

## Sheet: SupplementaryTable1
Sample ID	Age (years)	Weight (kg)	Gender	16S available	Cohort	Subgroup	Breastfed	Bioproject	SRA Accession
IM003	1	3.95	Female	Yes	Infantmet	CS-FT	Yes	PRJNA385126	SRR5495018
IM006	1	3.5	Male	Yes	Infantmet	SVD	Yes	PRJNA385126	SRR5495017
IM008	1	3.8	Male	Yes	Infantmet	CS-FT	No	PRJNA385126	SRR5495016
IM011	1	4.08	Male	Yes	Infantmet	SVD	No	PRJNA385126	SRR5495015
IM015	1	3.4	Male	Yes	Infantmet	SVD	Yes	PRJNA385126	SRR5495014
IM018	1	3.49	Female	Yes	Infantmet	SVD	Yes	PRJNA385126	SRR5495013
IM057	1	4.26	Male	No	Infantmet	CS-FT	No	PRJNA385126	SRR5495012
IM058	1	2.76	Male	Yes	Infantmet	SVD	Yes	PRJNA385126	SRR5495011
IM061	1	3.54	Male	Yes	Infantmet	CS-FT	Yes	PRJNA385126	SRR5495010
IM064	1	3.38	Female	Yes	Infantmet	CS-FT	No	PRJNA385126	SRR5495009
IM074	1	4.2	Male	No	Infantmet	SVD	Yes	PRJNA385126	SRR5495008
IM075	1	3.64	Male	Yes	Infantmet	SVD	Yes	PRJNA385126	SRR5495007
IM082	1	3.42	Male	Yes	Infantmet	CS-FT	Yes	PRJNA385126	SRR5495006
IM104	1	3.74	Female	Yes	Infantmet	CS-FT	Yes	PRJNA385126	SRR5495005
IM107	1	3.52	Male	No	Infantmet	CS-FT	Yes	PRJNA385126	SRR5495004
IM113	1	3.34	Female	Yes	Infantmet	CS-FT	Yes	PRJNA385126	SRR5495003
IM115	1	3.1	Female	Yes	Infantmet	SVD	Yes	PRJNA385126	SRR5495002
IM117	1	3.56	Female	Yes	Infantmet	CS-FT	Yes	PRJNA385126	SRR5495001
IM118	1	4.75	Male	Yes	Infantmet	SVD	No	PRJNA385126	SRR5495000
IM125	1	2.54	Female	Yes	Infantmet	SVD	Yes	PRJNA385126	SRR5494999
Footnote: *CS-FT: Full Term Caeseran Section; SVD: Spontaneous Vaginally Delivered
